# Supplementary material for: Unexpected migraine improvement following surgical ligation of the right superior vena cava drainage into the left atrium: a case report
Source: Eur Heart J Case Rep. 2025 Jun 2;9(6):ytaf273. doi: 10.1093/ehjcr/ytaf273 (PMC12203200; doi:10.1093/ehjcr/ytaf273)
Supplement: ytaf273_Supplementary_Data [file ytaf273_supplementary_data.zip]

Archive with 3 entries (3 files):
- Movie 1A  revised.mp4
- Movie 1B revised.mp4
- Movie 1C revised.mp4
